# Supplementary material for: Human HLA-DR+CD27+ regulatory T cells show enhanced antigen-specific suppressive function
Source: JCI Insight. 2023 Dec 8;8(23):e162978. doi: 10.1172/jci.insight.162978 (PMC10795828; doi:10.1172/jci.insight.162978)
Supplement: Supporting data values [file jciinsight-8-162978-s022.xlsx]

## Sheet: Figure 1
Figure 1A			CD4+CD25+	CTLA-4+CD25+	CD62L+CD25+	FOXP3+CD25+	CD127+CD25+	GITR+CD25+
		1	85.7	96.7	52.5	98	0.81	95.6
	Fresh-Treg	2	89.9	99.7	69.9	99.8	2.24	99.9
		3	90.6	99.8	61.7	99.9	1.35	99.5
		4	92.3	98.7	64	94.2	0.92	99
		Mean	89.625	98.725	62.025	97.975	1.33	98.5
		Range	(85.7-92.3)	(96.7-99.8)	(52.5-69.9)	(94.2 -99.9)	(0.81-2.24)	(95.6-99.9)
		SD	2.80401	1.43846	7.22836	2.6638	0.649872	1.96808
		1	91.8	99.2	91.2	97.9	1.29	99.8
		2	98.6	100	97.1	100	1.25	100
	Pc-Treg	3	96.5	100	96.8	100	1.02	99.2
		4	97.8	100	97.4	100	1.55	100
		Mean	96.175	99.8	95.625	99.475	1.2775	99.75
		Range	(91.8-98.6	(99.2-100)	(91.2-97.4)	(97.9-100)	(1.02-1.55)	(99.2-100)
		SD	3.04234	0.4	2.96015	1.05	0.21716	0.378594
		1	90.1	96.6	96.3	96.4	1.54	100
		2	98.3	100	99.3	100	1.28	99.4
	Xn-Treg	3	98	100	98.1	100	2.01	98.8
		4	97.6	100	98.4	99.8	1.35	99.5
		Mean	96	99.15	98.025	99.05	1.545	99.425
		Range	(90.1-98.3)	(96.6-100)	(96.3-99.3)	(96.4 -100)	(1.28-2.01)	(99.4-100)
		SD	3.94377	1.7	1.25797	1.76918	0.328887	0.492443
Figure 1B			% FOXP3+Helios+
		Effector	Fresh-Treg	Pc-Treg	Xn-Treg
	1	0.76	52.1	81.2	85.5
	2	1.41	81.7	21.8	59.8
	3	1.41	67.1	43.2	65.1
	4	0.83	67.9	13.5	21.4
	5	0.45	44	46	74.9
	Mean	0.972	62.56	41.14	61.34
	SD	0.424641	14.7424	26.3186	24.389
Figure 1C			% CD27+HLA-DR+
		Fresh-Treg	Pc-Treg	Xn-Treg
	1	9.39	36.9	48.6
	2	3.9	21.3	49.4
	3	10.2	45.7	56.2
	4	26.1	17	57
	5	19.8	43.6	76.9
	6	4.96	16.1	48.1
	7	2.6	9.39	37.7
	8	5.8	15.2	42.9
	9	4.24	13.5	51.7
	Mean	9.66556	24.2989	52.0556
	SD	8.08428	13.8767	11.088
Figure 1D			CD95 Intracellular (MFI)					CD95 Surface (MFI)
		DP-Depleted	Total	DP-Enriched			DP-Depleted	Total	DP-Enriched
	1	47398	53323	85303		1	12330	15885	21000
	2	58649	72353	101773		2	20846	23210	30026
	3	55815	71528	85630		3	39520	50176	55603
	4	31645	42950	71802		4	31764	46862	96445
	5	30709	41198	74033		5	31765	47398	94249
	Mean	44843.2	56270.4	83708.2		Mean	27245	36706.2	59464.6
	SD	13148	15039.5	11915.8		SD	10664.6	15926.1	35137.5
	SEM	5879.95	6725.85	5328.89		SEM	4769.34	7122.36	15714
			ICOS (MFI)					CTLA4 (MFI)
		DP-Depleted	Total	DP-Enriched			DP-Depleted	Total	DP-Enriched
	1	5436	5642	5784		1	879	914	954
	2	5469	6790	8389		2	1232	1251	1350
	3	3311	3801	7641		3	943	1002	1125
	4	4763	5287	6043		4	1069	1213	1317
	5	4971	5486	6415		5	882	950	1065
	Mean	4790	5401.2	6854.4		Mean	1001	1066	1162.2
	SD	880.24	1068.6	1114.78		SD	150.328	155.314	168.383
	SEM	393.655	477.892	498.545		SEM	67.2287	69.4586	75.303
			Helios (MFI)					FOXP3 (MFI)
		DP-Depleted	Total	DP-Enriched			DP-Depleted	Total	DP-Enriched
	1	1296	1374	1452		1	2712	3547	4462
	2	1238	1309	1414		2	1555	2021	2382
	3	1166	1209	1280		3	1718	1935	2253
	4	1146	1162	1248		4	1216	1549	1754
	5	1757	2242	3301		5	789	2095	2373
	Mean	1320.6	1459.2	1739		Mean	1598	2229.4	2644.8
	SD	251.127	445.399	877.439		SD	717.226	766.025	1047.88
	SEM	112.307	199.189	392.403		SEM	320.753	342.577	468.625

## Sheet: Figure 2
Figure 2A			% CD27+						% HLA-DR+
		Fresh-Treg	week 1	week 2	week 3			Fresh-Treg	week 1	week 2	week 3
	1	98	82.9	81.6	88.1		1	18.7	26.1	51.3	55.2
	2	99	93	68.1	88		2	6.49	32.2	52.4	65
	3	98	96.3	71.2	90		3	33.4	45.2	59.7	70.5
	4	96.5	92.8	89.1	91.2		4	22.5	72.5	84.6	93
	5	97	90.8	87	90		5	7.84	45.5	87.3	62.8
	Mean	97.7	91.16	79.4	89.46		Mean	17.786	44.3	67.06	69.3
	SD	0.974679	5.02125	9.37577	1.37768		SD	11.106	17.8546	17.5697	14.3412
Figure 2B			HLADR+CD27-					HLADR+CD27+					HLA-DR-CD27+					HLA-DR-CD27-
		week 1	week 2	week 3			week 1	week 2	week 3			week 1	week 2	week 3			week 1	week 2	week 3
	1	7.05	10.5	4.5		1	27.6	41.8	51.1		1	57.2	41.1	38.6		1	8.16	6.6	5.8
	2	3.46	13.9	10.5		2	31.8	55.7	56.7		2	62.6	25.5	28.5		2	2.16	4.88	3.89
	3	2.43	8.82	6.2		3	42.9	58.7	64.6		3	53.5	28	25		3	1.19	4.15	4.23
	4	4.79	12.2	4.48		4	69.2	74.6	89		4	24.3	9.77	6.08		4	1.74	3.92	0.41
	5	3.56	9.95	1.93		5	55.3	79.7	73.3		5	37.4	8.77	16.1		5	1.3	1.61	0.73
	Mean	4.258	11.074	5.522		Mean	45.36	62.1	66.94		Mean	47	22.628	22.856		Mean	2.91	4.232	3.012
	SD	1.77087	1.99546	3.17305		SD	17.1208	15.253	14.9024		SD	15.7884	13.5618	12.3633		SD	2.95992	1.80321	2.34549
			% FOXP3+Helios+					% FOXP3+Helios+
Figure 2C		week 1	week 2	week 3			Fresh-Treg	Xn-Treg	DP-Enriched
	1	93.4	94.2	95.4		1	52.1	85.5	95.4
	2	97	81.8	72.3		2	81.7	59.8	72.3
	3	96.6	74.8	75.4		3	67.1	65.1	75.4
	4	94.5	93.4	96.5		4	67.9	21.4	96.5
	5	82.8	91.1	82.5		5	44	74.9	82.5
	Mean	92.86	87.06	84.42		Mean	62.56	61.34	84.42
	SD	5.81618	8.44796	11.1628		SD	14.7424	24.389	11.1628

## Sheet: Figure 3
Figure 3A			Pc-Treg									Xn-Treg									DP-Depleted Xn-Treg									DP-Enriched Xn-Treg
Poly-MLR		1	2	3	4	Mean	SD		1	2	3	4	5	6	Mean	SD		1	2	3	4	5	6	Mean	SD		1	2	3	4	5	6	Mean	SD
	1:1	86.78	86.19	87.27	87.76	87	0.672062		91.69	89.57	93.33	89.81	87.82	91.46	90.6133	1.93871		91.02	91	90.62	94.05	95.05	96.03	92.9617	2.36905		94.42	93.73	94.82	91.7	90.85	92.55	93.0117	1.57327
	1:4	77.89	85.04	78.28	62.9	76.0275	9.347		83.86	85.96	81.12	83.89	80.26	82.7	82.965	2.06968		79.93	76.41	82.37	81.99	83.01	82.88	81.0983	2.5529		80.4	77.87	81.92	91.21	93.76	90.45	85.935	6.65195
	1:16	27.27	27.27	29.98	28.26	28.195	1.27824		42.35	38.28	43.61	15.49	15.49	7.05	27.045	16.1351		32.53	28.23	33.56	11.72	6.15	11.36	20.5917	12.1782		36.99	32.06	38.81	19.35	11.36	19.34	26.3183	11.1705
	1:64	18.67	14.74	15.48	14.99	15.97	1.82605		15.75	21.05	6.85	0.6	0.59	2.57	7.90167	8.61142		15.53	9.57	17.35	3.11	3.1	3.1	8.62667	6.57517		21.12	8.13	29.91	0.96	0.95	0.95	10.3367	12.3968
	1:256	13.27	0.01	10.57	2.95	6.7	6.24394		4.34	7.89	12.1	3.53	6.51	3.52	6.315	3.33028		4.57	0.03	4.57	3.83	3.82	2.75	3.26167	1.71835		6.16	8.13	0.01	2.87	0.95	0.41	3.08833	3.35032
			Pc-Treg								Xn-Treg							DP-Depleted Xn-Treg							DP-Enriched Xn-Treg
		1	2	3	4	Mean	SD		1	2	3	4	Mean	SD		1	2	3	4	Mean	SD		1	2	3	4	Mean	SD
Allo-MLR	1:1	79.59	74.24	74.63	69.67	74.5325	4.05451		70.6	77.56	82.79	79.22	77.5425	5.11693		64.88	67.46	82.12	75.64	72.525	7.8712		71.69	79.07	72.18	71.79	73.6825	3.59788
	1:4	36.6	44.07	45.12	53.83	44.905	7.05625		35.82	40.98	43.58	55.31	43.9225	8.24826		25.87	37.56	53.69	42.46	39.895	11.5331		40.3	44.39	49.94	43.02	44.4125	4.05814
	1:16	0.65	14.58	26.19	40.9	20.58	17.1034		15.92	25.85	24.58	27.37	23.43	5.13493		11.09	17.07	13.97	13.41	13.885	2.46232		7.46	23.9	25.14	25.14	20.41	8.6531
	1:64	0.03	6.44	12.95	16.68	9.025	7.33932		7.96	1.95	21.23	4.47	8.9025	8.57982		11.44	14.63	18.44	7.26	12.9425	4.74758		12.44	14.63	14.53	8.38	12.495	2.92322
	1:256	0.65	1.36	0.01	0.01	0.5075	0.643448		0.5	1.95	8.38	6.7	4.3825	3.75685		5.47	0.09	12.85	10.06	7.1175	5.58629		1	3.41	0.03	0.07	1.1275	1.58628
			Pc-Treg								Xn-Treg							DP-Depleted Xn-Treg							DP-Enriched Xn-Treg
Xeno-MLR		1	2	3	4	Mean	SD		1	2	3	4	Mean	SD		1	2	3	4	Mean	SD		1	2	3	4	Mean	SD
	1:1	94.39	93.56	95.99	85.34	92.32	4.76137		89.04	95.78	95.04	95.22	93.77	3.16904		89.48	94	93.52	97.14	93.535	3.14407		88.94	97.29	94.95	93.93	93.7775	3.51838
	1:4	89.69	89.97	89.51	86.77	88.985	1.48875		73	89.1	93.6	95.71	87.8525	10.2782		72.09	80.41	87.05	97.12	84.1675	10.584		79.33	91.85	93.32	95.55	90.0125	7.2823
	1:16	55.92	55.03	36.26	66.15	53.34	12.4544		59.53	69.27	70.98	91.43	72.8025	13.4033		54.6	62.63	57.56	88.78	65.8925	15.6144		66.15	76.53	80.04	95.92	79.66	12.3403
	1:64	10.74	7.5	23.26	53.86	23.84	21.1356		47.62	48.71	34.95	66.3	49.395	12.8848		47.16	11.83	24.96	34.38	29.5825	14.9276		53.33	61.27	42.88	78.62	59.025	15.0787
	1:256	2.84	1.67	2.47	0.88	1.965	0.872716		14.97	13.62	25.11	6.63	15.0825	7.61899		6.31	1.29	12.92	3.66	6.045	5.02109		43.67	46.66	32.6	51.13	43.515	7.896
Figure 3B				Pc-Treg									AI-Treg									DP-Depleted AI-Treg								DP-Enriched AI-Treg
		1	2	3	4	5	6	Mean	SD		1	2	3	4	5	6	Mean	SD		1	2	3	4	5	6	Mean	SD		1	2	3	4	5	6	Mean	SD
	1:1	82.6709	78.686	67.1441	71.1126	73.4391	51.8379	70.8151	10.799		84.2846	86.7881	60.9884	82.6907	78.6951	74.9843	78.0719	9.35597		83.4303	87.6629	66.2291	61.2523	74.4661	75.1492	74.6983	9.97104		84.6644	86.4611	71.6777	71.4977	77.0639	75.5671	77.822	6.40095
	1:4	40.3329	35.3305	26.4667	30.9013	29.5182	30.7257	32.2126	4.89625		40.5228	53.644	24.9694	66.7217	65.2832	33.6946	47.4726	17.1485		39.0989	50.7008	28.4632	43.1495	59.6647	44.8005	44.3129	10.5496		39.526	44.4055	28.7127	38.1424	60.5105	41.6117	42.1515	10.4498
	1:16	13.7056	1.40154	8.37403	5.71146	3.84232	7.85423	6.81486	4.25091		9.48129	7.04275	7.95811	26.6645	16.2876	1.86145	11.5493	8.74364		5.82655	5.08059	9.16429	14.4932	17.6771	0.377003	8.76979	6.40258		10.7628	3.85424	9.78818	6.32772	11.9982	16.7609	9.91534	4.5065
	1:64	8.10483	-0.19271	4.54753	4.17079	4.74853	1.03676	3.73595	2.95568		10.2407	4.09951	7.00148	14.8014	6.74218	5.65504	8.09005	3.86063		3.83306	0.911002	4.83868	0.165071	11.4545	2.46623	3.94475	4.07144		7.72511	2.38262	4.92187	2.47607	9.82329	10.2733	6.26705	3.524
	1:256	11.0951	-1.05116	4.27718	0.62727	2.75487	0.157085	2.97672	4.4123		10.0509	1.52418	6.46078	4.94113	6.92342	1.86145	5.29364	3.24846		7.53526	1.15627	4.02763	4.94113	6.3797	4.00565	4.67427	2.20936		8.19976	0.420463	4.52674	1.3976	6.74218	4.44549	4.28871	2.99062
		Responder cell only							Pc-Treg						Xn-Treg						DP-Depleted Xn-Treg						DP-Enriched Xn-Treg
Figure 3C	1	2	3	Mean	SD			1	2	3	Mean	SD		1	2	3	Mean	SD		1	2	3	Mean	SD		1	2	3	Mean	SD
	81.2463	81.3063	78.7108	80.4211	1.48153		Treg cells alone	2.92813	3.31004	3.39555	3.21124	0.248883		2.92681	3.31109	3.39663	3.21151	0.25024		2.92864	3.31026	3.40148	3.21346	0.250845		2.92527	3.31073	3.39731	3.21111	0.251298
							1:1	2.93779	3.33875	3.47254	3.2497	0.278274		2.96079	3.33186	3.415	3.23588	0.241841		2.95313	3.32165	3.42739	3.23405	0.248969		2.93769	3.31605	3.40429	3.21934	0.247878
							1:4	2.98134	3.36949	3.53747	3.2961	0.285236		3.05931	3.32529	3.41137	3.26533	0.183529		2.99762	3.32181	3.41708	3.24551	0.219896		2.97218	3.32295	3.42016	3.23843	0.235645
							1:16	21.5122	20.388	30.678	24.1927	5.64446		16.5956	3.44853	3.67848	7.90755	7.52498		29.0436	3.44759	3.67141	12.0542	14.7137		9.20229	3.62776	3.68968	5.50658	3.20073
							1:64	77.8006	72.109	74.8925	74.934	2.846		25.1141	36.7095	39.995	33.9395	7.81759		76.7391	54.923	50.0694	60.5772	14.2055		11.3009	4.69538	5.34035	7.11221	3.64182
							1:256	76.383	72.8609	75.0661	74.77	1.77961		87.8904	68.3773	86.0585	80.7754	10.7761		77.5388	76.2145	69.4073	74.3869	4.36301		66.9181	52.4124	49.2917	56.2074	9.40604

## Sheet: Figure 4
Figure 4A		Fresh-Treg	Pc-Treg	Xn-Treg	DP-Depleted Xn-Treg	DP-Enriched Xn-Treg
	1	12.73	48.56	21.85	38.81	16.31
	2	10.32	11.86	7.21	9.2	1.5
	3	18.05	15.77	22.96	38.78	12.13
	4	19.53	10.78	20.63	20.51	11.69
	5	11.1	12.76	13.01	17.2	11.32
	Mean	14.346	19.946	17.132	24.9	10.59
	SD	4.18181	16.1031	6.78045	13.3341	5.46491
Figure 4B							% IL17+ cells
				Stimulaed							Non-Stimulaed
		1	2	3	4	5	Mean	SD	1	2	3	4	5	Mean	SD
	Pc-Treg	0.42	1.49	0.54	1.27	1.8	1.104	0.60144	0.19	0.16	0.53	0.94	0.6	0.484	0.322071
	Xn-Treg	3.23	3.96	5.89	2.21	4.53	3.964	1.38249	0.75	0.97	1.19	1.06	1.35	1.064	0.226451
	DP-Depleted Xn-Treg	4.77	5.89	6.81	6.96	12.3	7.346	2.90405	1.12	0.84	0.72	2.41	0.46	1.11	0.764461
	DP-Enriched Xn-Treg	0.18	1.56	1.01	1.45	1.56	1.152	0.588787	0.81	0.88	0.65	0.71	0.9	0.79	0.107935
								%IFNγ+ cells
				Stimulaed							Non-Stimulaed
		1	2	3	4	5	Mean	SD	1	2	3	4	5	Mean	SD
	Pc-Treg	4.63	2.49	0.46	0.26	1.77	1.922	1.77332	0.71	0.38	0.051	0.66	0.032	0.3666	0.322392
	Xn-Treg	2.77	1.89	2.42	1.04	1.53	1.93	0.689094	0.16	0.2	0.28	0.51	0.2	0.27	0.141067
	DP-Depleted Xn-Treg	2.81	2.68	2.94	4.55	4.6	3.516	0.971252	0.33	0.23	0.26	0.59	0.096	0.3012	0.18242
	DP-Enriched Xn-Treg	1.7	0.92	0.7	0.97	0.54	0.966	0.445286	0.16	0.1	0.59	0.37	0.25	0.294	0.194242

## Sheet: Figure 5
Figure 5A				% CD45						% CD4						% CD8
		PBMC	Pc-Treg	Xn-Treg	DP-Depleted	DP-Enriched		PBMC	Pc-Treg	Xn-Treg	DP-Depleted	DP-Enriched		PBMC	Pc-Treg	Xn-Treg	DP-Depleted	DP-Enriched
	1	51.7	60.1	83.9	84.8	81.8		39.4	34.3	47.9	35	42.3		52.7	57.7	45.5	51	49
	2	67.1	87.5	78.5	79.1	74.7		34	54.2	30.3	37.9	32.8		57.1	38.9	61.7	54.2	54.5
	3	82.8	72.3	84.6	47.6	78.9		36.2	9.04	23	23.8	25.7		56.9	85	62.3	66.7	64.6
	4	70.1	86.2	91.5	92.8	81.5		20.5	48.1	45.6	64.1	67.9		68.1	40.1	46.5	29	21.6
	5	59.1	86.6	91.3	87.9	81.2		15.1	47.4	45.4	46.9	67.4		69.3	40.5	46.8	39.3	21.9
	6	50.9	86.9	91.1	87.7	81.8		55.3	35.5	45.2	75.3	67.9		33	56	46.9	20	21.3
	7	57	88.3	94.6	36.5	94.8		13.2	36.1	58.6	39.4	54.8		58.5	54.8	30.9	51.6	36.2
	8	83.4	87.1	94.7	80.3	76.9		12.3	42.3	57.9	39.5	53		81.8	46.3	31.5	54.5	37
	9	76.1	90.1	93.1		77.3		16.8	60.7	72.2		53.4		76.3	35.7	25.5		36.5
	10	72				53.6		27.7				54.6		65.4				37.4
	Mean	67.02	82.7889	89.2556	74.5875	78.25		27.05	40.8489	47.3444	45.2375	51.98		61.91	50.5556	44.1778	45.7875	38
	SD	11.9802	9.95282	5.6085	20.761	10.2293		14.0759	14.8987	14.7936	16.6798	14.586		13.6962	15.2897	12.9555	15.2778	14.5858
				Porcine c-peptide (pmol/L)
Figure 5C		PBMC	Pc-Treg	Xn-Treg	DP-Depleted	DP-Enriched
	1	0	99.286	88.5714	24.286	399.286
	2	0	124.286	113.571	89.762	358.81
	3	0	158.81	139.762	58.81	474.286
	4	0	161.705	500.174	149.413	838.204
	5	40.398	221.848	267.539	197.264	540.343
	6		146.56	206.483	150.95	276.943
	7		123.951	114.951	69.735	384.717
	8		0	14.8595	37.029	451.445
	Mean	8.07959	129.556	180.739	97.1561	465.504
	SD	18.0665	63.7591	149.65	61.9314	170.139

## Sheet: Figure 6
Figure 6B			% of CD4+FOXP3+ cells within graft infiltrating human CD45+ cells
		Pc-Treg	Xn-Treg	DP-Depleted	DP-Enriched
	1	6.46	10.6	2.72	21.8
	2	4.21	10.9	3.09	18.6
	3	14.8	10.2	3.26	25.6
	4	7.45	9.26	5.31	17.9
	5	8.33	15.5	4.5	19.9
	6	6.53	6.6	7.62	21.4
	Mean	7.96333	10.51	4.41667	20.8667
	SD	3.6205	2.89852	1.84624	2.77248

## Sheet: Raw data for Figure 7 & Table 1
	PBMC	PBMC	PBMC	PBMC	PC-Treg	PC-Treg	PC-Treg	PC-Treg	DP-Depleted Treg	DP-Depleted Treg	Dp-Depleted Treg	Dp-Depleted Treg	Xn-Treg	Xn-Treg	Xn-Treg	Xn-Treg	Dp-Enriched Treg	Dp-Enriched Treg	Dp-Enriched Treg	Dp-Enriched Treg
IL1A	27.1093	27.2936	26.6436	26.6799	28.1974	28.6504	29.0231	28.8707	30.1079	30.3558	29.9827	29.291	29.8745	29.6454	27.439	29.179	30.3643	30.2964	30.9679	29.6758
IL4	29.2573	29.8815	28.9427	29.6165	29.6175	31.7251	30.137	31.3909	32.1239	30.4988	32.3324	32.418	28.5346	31.7517	31.7355	31.5368	37.3058	36.983	37.7336	37.9619
IL6	27.8701	27.939	28.4883	25.9263	30.373	27.1472	29.8647	29.257	30.8024	30.2294	31.9186	31.368	30.7512	31.0035	30.0503	27.9487	33.7887	33.443	35.453	32.8875
IL9	22.5302	22.78	22.3275	22.4096	25.2055	25.1483	25.344	25.0852	25.8227	25.4508	27.2372	27.2191	25.5891	25.7027	27.1947	27.1889	35.8756	29.647	32.5299	32.7059
IL10	23.268	27.2011	25.4857	25.8185	22.3685	26.9449	26.7276	27.073	27.6156	28.6681	29.587	28.0294	27.8199	27.4851	26.6451	26.598	15.107	25.497	24.9727	20.5586
IL13	25.5207	25.5746	25.7773	25.8358	26.1154	25.5643	26.1494	26.0651	28.0647	27.9867	28.454	28.5747	26.4205	27.0752	26.6877	26.675	31.1546	31.3188	30.3098	29.8808
IL17	28.7377	28.912	28.6867	27.9279	27.4965	28.5615	29.1307	27.8286	26.1669	25.1264	26.5333	26.9147	26.4657	29.4369	29.0468	29.5741	32.1169	34.325	31.243	32.0479
IL2RA	22.5505	22.6476	22.1853	22.7166	22.4144	22.9161	22.3714	22.5819	20.8715	21.1479	22.4135	21.2491	23.9024	23.8566	23.39	23.1655	23.823	24.671	24.4496	23.9696
CTLA4	23.3666	24.3061	23.7482	24.3652	24.2319	23.6153	21.5282	23.7256	24.122	24.2723	24.4833	24.811	26.0777	26.5258	22.3217	23.9371	20.4934	19.644	20.7543	24.89
CD40LG	23.7771	23.1555	23.9333	23.6016	24.588	24.0004	24.8705	25.03	23.9026	23.0575	24.9642	25.1902	26.1603	26.276	24.6552	24.7177	25.9365	28.301	26.3831	26.147
HLA-DRB1	21.4984	21.5269	21.3519	20.7943	21.8338	22.1964	23.7142	22.6497	20.9605	21.4106	21.0825	21.0371	23.2652	24.6692	22.9502	22.3212	22.5531	23.8658	24.6783	25.2372
TBX21	24.7684	24.7187	24.4533	24.4808	25.8305	25.6306	25.5175	25.8753	23.7365	23.6545	24.9198	24.7194	27.5582	27.4985	25.5966	25.8845	26.2697	27.7606	26.6659	26.5001
TNFRSF18	26.5509	27.042	26.3016	26.3088	26.0773	26.4673	26.2775	28.09	25.4178	24.636	24.8797	26.7084	27.7834	29.1543	26.1482	26.1802	29.2302	29.865	28.951	27.9922
ICOS	24.0426	24.0276	23.6912	23.9723	24.7825	24.9364	25.0196	25.3266	23.3018	22.9365	23.9031	24.123	26.2007	26.1591	23.1779	24.9796	26.0674	27.927	25.8848	25.9318
ICAM1	25.441	25.4676	25.8568	25.9703	25.9432	26.2236	25.9615	26.3372	25.3428	24.4749	25.3799	24.5423	26.3794	28.6315	25.277	26.4308	26.2903	29.0475	26.9803	28.1779
IFNG	22.3561	21.9846	22.2019	22.3197	22.0014	22.5685	22.9275	23.4299	20.4975	21.334	21.3432	21.5618	23.8132	24.2824	20.4927	22.7132	24.6989	25.6213	23.3171	24.0229
LTA	23.0963	22.1884	22.2379	22.7022	23.8998	22.6552	23.5045	23.6255	24.411	25.1274	25.4026	24.3301	25.0492	24.2333	23.7543	23.2273	25.8252	28.7672	26.337	26.6021
GAPDH	18.0209	17.7358	17.7879	18.1692	18.5754	18.6637	18.6265	18.6877	18.3565	17.313	18.2595	18.5275	19.9916	20.2917	18.8288	18.9945	19.64	21.0937	19.8226	20.2305
GUSB	23.4666	23.3066	23.5492	23.0013	23.4154	23.2699	23.0534	23.8865	23.3916	23.5449	23.2424	22.986	24.021	24.429	22.9962	23.206	24.0256	23.2	23.869	23.8319

## Sheet: Supplemental Figure 2
	CD25 (MFI)			FOXP3 (MFI)			CD27 (MFI)			HLA-DR (MFI)
	Pc-Treg	Xn-Treg		Pc-Treg	Xn-Treg		Pc-Treg	Xn-Treg		Pc-Treg	Xn-Treg
1	5486	3299		1467	1884		3292	4435		305	2707
2	4614	6474		2044	3273		1285	6041		758	1379
3	11095	6987		877	1397		2168	4761		273	4290
4	2519	7049		2083	3855		1835	11481		7921	9513
5	18853	11171		6474	2040		3497	5521		6957	11351
Mean	8513.4	6996		2589	2489.8		2415.4	6447.8		3242.8	5848
SD	6593.09	2800.62		2226.89	1029.65		950.547	2883.32		3850.5	4358.34
SEM	2948.52	1252.47		995.894	460.473		425.098	1289.46		1722	1949.11

## Sheet: Supplemental Figure 3
A			CD95 (MFI)
		HLADR+CD27+	HLADR-CD27+	HLADR+CD27-	HLADR-CD27-
	1	74327	35138	46740	21381
	2	80705	54497	77142	38844
	3	71805	35698	46863	21948
	4	85242	55718	59597	29762
	5	85765	65324	46234	23088
	Mean	79568.8	49275	55315.2	27004.6
	SD	6317.08	13328	13436.7	7421.4
	SEM	2825.08	5960.46	6009.1	3318.95
B			ICOS (MFI)
		HLADR+CD27+	HLADR-CD27+	HLADR+CD27-	HLADR-CD27-
	1	6186	4528	7033	4811
	2	8562	5224	9074	6054
	3	6432	4701	7142	5039
	4	7645	3139	8653	4546
	5	5797	5015	6748	6306
	Mean	6924.4	4521.4	7730	5351.2
	SD	1146.7	818.63	1055.24	781.537
	SEM	512.822	366.102	471.919	349.514
C			FOXP3 (MFI)
		HLADR+CD27+	HLADR-CD27+	HLADR+CD27-	HLADR-CD27-
	1	4462	3170	1881	1335
	2	2382	1863	1225	1076
	3	2253	1758	1193	1099
	4	1754	1501	986	798
	5	2301	1300	499	487
	Mean	2630.4	1918.4	1156.8	959
	SD	1053.03	733.475	498.071	325.334
	SEM	470.929	328.02	222.744	145.494

## Sheet: Supplemental Figure 5. 
		CTLA4				FOXP3				Helios				CD95				ICOS
	DP-Depleted	Total	DP-Enriched		DP-Depleted	Total	DP-Enriched		DP-Depleted	Total	DP-Enriched		DP-Depleted	Total	DP-Enriched		DP-Depleted	Total	DP-Enriched
1	1475	1473	1555		1384	1478	2337		638	669	1407		3886	5874	46758		1421	1384	1168
2	1010	1086	1386		471	561	5676		1223	1429	5509		5224	7697	62589		1518	1573	2219
3	1165	1177	1114		851	879	1421		695	682	622		5989	7852	32176		1285	1312	1242
4	717	782	849		2010	2442	2771		860	2048	3761		18415	61530	88330		1376	1376	1368
5	1016	1197	1322		3126	6474	9862		879	1275	2755		16497	46758	65876		2832	4159	5247
Mean	1076.6	1143	1245.2		1568.4	2366.8	4413.4		859	1220.6	2810.8		10002.2	25942.2	59145.8		1686.4	1960.8	2248.8
SD	275.662	248.265	271.977		1045.72	2405.16	3436.74		228.382	575.616	1933.12		6879.36	26280.5	21152.4		645.884	1232.69	1728.27
SEM	123.28	111.027	121.632		467.658	1075.62	1536.96		102.136	257.423	864.517		3076.54	11753	9459.64		288.848	551.276	772.906
